# Supplementary material for: COVID-19 Model with High- and Low-Risk Susceptible Population Incorporating the Effect of Vaccines
Source: Vaccines (Basel). 2022 Dec 20;11(1):3. doi: 10.3390/vaccines11010003 (PMC9861103; doi:10.3390/vaccines11010003)
Supplement: Supplementary file 1 [file vaccines-11-00003-s001.zip]

Archive with 1 entries (1 files):
- vaccines-2080022-supplementary.pdf
